# Supplementary material for: The Health and Development of Young Children Who Witnessed Their Parent’s Arrest Prior to Parental Jail Incarceration
Source: Int J Environ Res Public Health. 2021 Apr 23;18(9):4512. doi: 10.3390/ijerph18094512 (PMC8123032; doi:10.3390/ijerph18094512)
Supplement: Supplementary file 1 [file ijerph-18-04512-s001.zip]

Archive with 1 entries (1 files):
- ijerph-1166610-SI.pdf
